# Supplementary material for: The Unusual Dominance of the Yeast Genus Glaciozyma in the Deeper Layer in an Antarctic Permafrost Core (Adélie Cove, Northern Victoria Land) Is Driven by Elemental Composition
Source: J Fungi (Basel). 2023 Apr 3;9(4):435. doi: 10.3390/jof9040435 (PMC10145851; doi:10.3390/jof9040435)
Supplement: Supplementary file 1 [file jof-09-00435-s001.zip]

Archive with 1 entries (1 files):
- jof-2253338-supplementary.pdf
